# Supplementary material for: Wireless Acousto‐Piezoelectric Conduit with Aligned Nanofibers for Neural Regeneration
Source: Adv Mater. 2025 Sep 2;37(47):e03343. doi: 10.1002/adma.202503343 (PMC12651110; doi:10.1002/adma.202503343)
Supplement: Supplementary file 2 — Supporting Information [file ADMA-37-e03343-s001.xlsx]

## Sheet: MTT assay
	Day 1										Day 2										Day 3
	1st			2nd			3rd				1st			2nd			3rd				1st			2nd			3rd
Group	Control	PLLA	PEG20	Control	PLLA	PEG20	Control	PLLA	PEG20		Control	PLLA	PEG20	Control	PLLA	PEG20	Control	PLLA	PEG20		Control	PLLA	PEG20	Control	PLLA	PEG20	Control	PLLA	PEG20
MTT absorbance (a.u.)	0.127	0.159	0.193	0.178	0.211	0.27	0.204	0.192	0.247		0.401	0.372	0.36	0.381	0.431	0.464	0.327	0.358	0.424		0.383	0.484	0.392	0.476	0.338	0.357	0.468	0.498	0.428
	0.163	0.15	0.169	0.157	0.196	0.271	0.214	0.189	0.196		0.411	0.36	0.388	0.281	0.471	0.463	0.286	0.325	0.424		0.317	0.438	0.337	0.323	0.465	0.308	0.417	0.377	0.502
	0.133	0.143	0.148	0.15	0.176	0.251	0.194	0.224	0.181		0.406	0.427	0.318	0.453	0.463	0.455	0.347	0.419	0.442		0.304	0.441	0.382	0.396	0.289	0.375	0.439	0.244	0.559
	0.184	0.18	0.136	0.204	0.195	0.26	0.195	0.224	0.298		0.384	0.402	0.273	0.34	0.381	0.45	0.309	0.334	0.475		0.308	0.404	0.452	0.296	0.289	0.375	0.454	0.406	0.444
	0.161	0.135	0.159	0.163	0.24	0.244	0.224	0.23	0.252		0.416	0.421	0.352	0.393	0.431	0.457	0.28	0.368	0.394		0.329	0.423	0.348	0.396	0.214	0.316	0.467	0.408	0.447
	0.16	0.163	0.152	0.219	0.205	0.267	0.228	0.22	0.137		0.405	0.443	0.328	0.526	0.368	0.483	0.315	0.383	0.466		0.364	0.418	0.392	0.456	0.471	0.409	0.422	0.457	0.464
Average	0.154667	0.155	0.1595	0.1785	0.203833	0.2605	0.209833	0.213167	0.2185		0.403833	0.404167	0.3365	0.395667	0.424167	0.462	0.310667	0.3645	0.4375		0.334167	0.434667	0.383833	0.3905	0.344333	0.356667	0.4445	0.398333	0.474
MTT absorbance normalized with Average of Control	85.4512	85.6354	88.1215	98.6188	112.615	143.923	115.93	117.772	120.718		109.128	109.218	90.9323	106.921	114.622	124.846	83.9514	98.4987	118.225		85.7448	111.532	98.489	100.2	88.3535	91.5182	114.056	102.21	121.625
											MTT absorbance normalized with Average of Control										MTT absorbance normalized with Average of Control
Day1										Day2										Day3
Average of Control	0.181									Average of Control	0.370056									Average of Control	0.389722
	Control	PLLA	PEG20								Control	PLLA	PEG20								Control	PLLA	PEG20
Average of normalized MTT absorbance (%)	100	105.341	117.587							Average of normalized MTT absorbance (%)	100	107.446	111.335							Average of normalized MTT absorbance (%)	100	100.699	103.877
	Control	PLLA	PEG20								Control	PLLA	PEG20								Control	PLLA	PEG20
Standard deviation (SD)	15.2863	17.259	28.032							SD	13.9423	8.20653	17.9764							SD	14.1564	11.6631	15.7602
Standard Error of the Mean (SEM)	8.82554	9.96448	16.1843	(n=3)						SEM	8.04957	4.73804	10.3787	(n=3)						SEM	8.17322	6.73369	9.09914	(n=3)
Normalized MTT absorbance (%)		Control	PLLA	PEG20
average	Day 1	100	105.341	117.587
	Day 2	100	107.446	111.335
	Day 3	100	100.699	103.877
Standard Error of the Mean (SEM)	Day 1	8.82554	9.96448	16.1843
	Day 2	8.04957	4.73804	10.3787
	Day 3	8.17322	6.73369	9.09914
p-value calculation	MTT absorbance normalized with Average of Control
	Control	PLLA	PEG20			Control-PLLA	Control-PEG20	PLLA-PEG20
	Day 1				Day 1	0.409993	0.0953792	0.172635
	85.4512	98.6188	115.93			n.s.	n.s.	n.s.
	98.6188	112.615	143.923
	115.93	117.772	120.718
	Day 2				Day 2	0.469973	0.436822	0.750395
	109.128	109.218	90.9323			n.s.	n.s.	n.s.
	106.921	114.622	124.846
	83.9514	98.4987	118.225
	Day 3				Day 3	0.950575	0.767088	0.79277
	85.7448	111.532	98.489			n.s.	n.s.	n.s.
	100.2	88.3535	91.5182
	114.056	102.21	121.625
